# Supplementary material for: Maternal Mental Health in Pregnancy and Its Impact on Children’s Cognitive Development at 18 Months, during the COVID-19 Pandemic (CONCEPTION Study)
Source: J Clin Med. 2024 Feb 13;13(4):1055. doi: 10.3390/jcm13041055 (PMC10889100; doi:10.3390/jcm13041055)
Supplement: Supplementary file 1 [file jcm-13-01055-s001.zip]

Archive with 5 entries (4 files):
- Questionnaires/
- Questionnaires/Q1.pdf
- Questionnaires/Q2.pdf
- Questionnaires/Q3.pdf
- Sup_Files_CONCEPTION_18_MO.pdf
